# Supplementary material for: Retinoid X Receptor as a Therapeutic Target to Treat Neurological Disorders Associated with α-Synucleinopathy
Source: Cells. 2025 May 9;14(10):685. doi: 10.3390/cells14100685 (PMC12109830; doi:10.3390/cells14100685)
Supplement: Supplementary file 1 [file cells-14-00685-s001.zip]

Archive with 1 entries (1 files):
- cells-3554139-supplementary.pdf
